# Supplementary material for: Integrating Chlorophyll Fluorescence with Anatomical and Physiological Analyses Reveals Interspecific Variation in Heat Tolerance Among Eight Rhododendron Taxa
Source: Plants (Basel). 2025 Dec 1;14(23):3664. doi: 10.3390/plants14233664 (PMC12694074; doi:10.3390/plants14233664)
Supplement: Supplementary file 1 [file plants-14-03664-s001.zip]

Archive with 1 entries (1 files):
- plants-3987301-supplementary.pdf
